# Supplementary material for: The Relevance of Thimet Oligopeptidase in the Regulation of Energy Metabolism and Diet-Induced Obesity
Source: Biomolecules. 2020 Feb 17;10(2):321. doi: 10.3390/biom10020321 (PMC7072564; doi:10.3390/biom10020321)
Supplement: Supplementary file 1 [file biomolecules-10-00321-s001.zip]

Archive with 3 entries (2 files):
- biomolecules-700233-Supporting Information/
- biomolecules-700233-Supporting Information/Additional Mass Spectrometry Supporting Information.pdf
- biomolecules-700233-Supporting Information/Returning Proof readings - Gewehr et al - Biomolecules - Supplemental.pdf
